# Supplementary material for: Processed data for CHMS 2007–2009: Bisphenol A, phthalates and lead and learning and behavioral problems in Canadian children 6–19 years of age
Source: Data Brief. 2016 Jun 22;8:784–802. doi: 10.1016/j.dib.2016.06.017 (PMC4956908; doi:10.1016/j.dib.2016.06.017)
Supplement: Supplementary file 1 — Supplementary material [file mmc1.zip]

Archive with 4 entries (4 files):
- Conflict of Interest Form BOYLAN.pdf
- Jason Fu COI.pdf
- Arbuckle Fisher COI.pdf
- CoiDIB_KDavis.pdf
